# Supplementary material for: AMPK signaling to acetyl-CoA carboxylase is required for fasting- and cold-induced appetite but not thermogenesis
Source: eLife. 2018 Feb 13;7:e32656. doi: 10.7554/eLife.32656 (PMC5811211; doi:10.7554/eLife.32656)
Supplement: Figure 3—figure supplement 1—source data 1. [file elife-32656-fig3-figsupp1-data1.zip]

Archive with 1 entries (1 files):
- Figure 3 - supplement 1 - source data 1.pptx
