# Supplementary material for: AMPK signaling to acetyl-CoA carboxylase is required for fasting- and cold-induced appetite but not thermogenesis
Source: eLife. 2018 Feb 13;7:e32656. doi: 10.7554/eLife.32656 (PMC5811211; doi:10.7554/eLife.32656)
Supplement: Figure 6—source data 2. [file elife-32656-fig6-data2.zip]

Archive with 1 entries (1 files):
- Figure 6 - source data 2.pptx
